# Supplementary material for: The Effects of AtNCED3 on the Cuticle of Rice Leaves During the Nutritional Growth Period
Source: Int J Mol Sci. 2025 Jul 12;26(14):6690. doi: 10.3390/ijms26146690 (PMC12295016; doi:10.3390/ijms26146690)
Supplement: Supplementary file 1 [file ijms-26-06690-s001.zip]

Archive with 1 entries (1 files):
- ijms-3721441-supplementary.xlsx
