# Supplementary material for: The Effects of AtNCED3 on the Cuticle of Rice Leaves During the Nutritional Growth Period
Source: Int J Mol Sci. 2025 Jul 12;26(14):6690. doi: 10.3390/ijms26146690 (PMC12295016; doi:10.3390/ijms26146690)
Supplement: Supplementary file 1 [file ijms-26-06690-s001.zip › ijms-3721441-supplementary.xlsx]

## Sheet: Table S1
Table S1 Statistical analysis of phenotypic data in rice
	CK	OE1	OE3
Plant height (cm)	73.67±2.08	67.83±1.02**	69.87±0.61**
Single-plant tillering number	8.33±0.58	15.67±0.58**	13.33±0.58**
Main panicle grain number	97.67±6.11	48.00±4.28**	28.33±3.21**
Main panicle weight (g)	1.77±0.16	0.82±0.06**	0.55±0.05**
ABA content (ng/g)	53.06±2.16	91.21±5.27**	71.76±3.06**

## Sheet: Table S2
Table S2 Statistical analysis of wax crystals in rice leaves
		CK	OE1	OE3
Length of stomata (nm)	Upper epidermis	15.47±0.50	13.73±0.31**	14.00±0.20**
	Lower epidermis	14.27±0.25	13.17±0.21**	13.37±0.15**
Width of stomatal (nm)	Upper epidermis	2.50±0.20	2.02±0.13**	2.04±0.09**
	Lower epidermis	3.30±0.18	2.49±0.09**	2.61±0.03**
Stomatal length-to-width ratio	Upper epidermis	6.20±0.30	6.82±0.39**	6.87±0.27**
	Lower epidermis	4.33±0.19	5.29±0.25**	5.12±0.11**

## Sheet: Table S3
Table S3 Statistical analysis of wax contents and constituents in rice leaves
	Content (µg/cm2)	CK	OE1	OE3
	Fatty acids	2.474±0.13	3.02±0.15**	2.94±0.17**
	Aldehydes	4.37±0.06	5.23±0.21**	4.80±0.15**
	Alcohols	97.67±6.11	48.00±4.28**	28.33±3.21**
	Alkanes	0.64±0.04	0.60±0.02	0.57±0.04
	Esters	0.59±0.02	0.58±0.01	0.58±0.04
	Wax	10.35±0.10	12.49±0.38**	11.70±0.04**
Fatty acids	C20	0.096±0.010	0.071±0.001	0.084±0.006
	C22	0.053±0.002	0.049±0.001	0.048±0.001
	C24	0.184±0.007	0.175±0.006	0.177±0.004
	C26	0.313±0.037	0.372±0.016**	0.372±0.038**
	C28	0.636±0.019	0.770±0.012**	0.949±0.048**
	C30	1.050±0.057	1.636±0.126**	1.389±0.029**
Aldehydes	C24	0.088±0.010	0.086±0.020	0.087±0.016
	C26	0.082±0.058	0.078±0.015	0.075±0.014
	C28	0.089±0.001	0.088±0.002	0.090±0.001
	C30	1.265±0.020	1.498±0.035**	1.422±0.038**
	C32	1.663±0.089	2.010±0.085**	1.953±0.069**
	C34	0.911±0.058	1.171±0.090**	1.008±0.061**
	C36	0.258±0.025	0.355±0.072**	0.322±0.015**
Alcohols	C26	0.041±0.002	0.039±0.001	0.045±0.008
	C28	0.114±0.006	0.146±0.006	0.154±0.010
	C30	1.755±0.027	2.364±0.114**	2.368±0.043**
	C32	0.210±2.23	0.376±5.34*	0.230±3.13
	C34	0.148±0.047	0.109±0.015**	0.080±0.017**
Alkanes	C27	0.052±0.002	0.055±0.002	0.056±0.003
	C29	0.144±0.015	0.138±0.008	0.144±0.030
	C31	0.145±0.017	0.135±0.009	0.112±0.025
	C33	0.116±0.008	0.102±0.018	0.099±0.008
Esters	C42	0.053±0.002	0.049±0.001	0.048±0.002
	C44	0.080±0.005	0.078±0.015	0.075±0.001
	C46	0.200±0.022	0.209±0.019	0.217±0.016
	C48	0.107±0.006	0.139±0.011	0.154±0.010
	C50	0.148±0.047	0.109±0.015	0.090±0.007

## Sheet: Table S4
Table S4 Statistical analysis of cutin monomer composition and contents in rice leaves
Content (µg/cm2)	CK	OE1	OE3
C16 acid	0.503±0.027	0.534±0.028	0.527±0.044
C18 acid	0.214±0.011	0.223±0.019	0.216±0.003
C18:1 acid	0.106±0.017	0.142±0.007	0.158±0.107
C18:2 acid	0.143±0.033	0.165±0.008	0.124±0.001
C16 ω-OH acid	1.646±0.085	2.492±0.027**	2.468±0.263**
C18 ω-OH acid	1.348±0.093	1.727±0.087**	1.864±0.092**
C16:0 dioic acid	0.526±0.007	0.556±0.017	0.551±0.018
C18:1 dioic acid	0.448±0.044	0.420±0.043	0.483±0.020
C18:2 dioic acid	0.653±0.061	0.707±0.039	0.702±0.013
C16(9/10)-diOH acid	1.549±0.064	2.525±0.166**	2.114±0.097**
C18(9/10)-diOH acid	0.932±0.091	0.929±0.027	0.964±0.018
C18:1 Epoxy-OH acid	2.586±0.068	3.559±0.190**	3.632±0.083**
URCM1	0.413±0.071	0.449±0.005	0.475±0.024
URCM2	0.704±0.084	0.684±0.059	0.699±0.086
URCM3	0.568±0.088	0.549±0.042	0.548±0.037

## Sheet: Table S5
Table S5 Primers used for qRT-PCR
Gene name	Primer sequence (5’→3’)	Primer sequence (5’→3’)
AtNCED3	GGTATTGCCCGACTCATGCTATT	TTGTCTAAAATCCCGAATCTTGCG
18srRNA	CGGCTACCACATCCAAGGAA	TGTCACTACCTCCCCGTGTCA
OsLACS1	GGGAGTTACATACACCGATTTCG	CTTGAGGGCAGCAGTGACAA
OsFATB1	ATTTTCCTGGCAGCTGAGAA	CCTACCAAAGCCGAATGTGT
OsFDH2	TGTGAACAATGCTCGTGGAG	CCTGTCCAGCATGTCCTTTA
OsCER1	GGAGACTTTGACCCAGCGTA	ATAATACTCGGTCCACCTGCTC
OsCER6	ACTCAAGCCCAAGGACATCGACAT	GTTGCTGCGGAGCTTGTACTTGTT
OsKCS1	GAGCAGCTCCATCTGGTACGAG	GGTAGCGGTCAATGCAATCCTC
OsFAE1	GCTCAAGACCAACATCACCACG	GGTTCTTCTCCAGCTCGTCCAG
OsMAH1	ACCACGTCAAGTCGAAGCAGAAGA	AGTTCAACGGTGTGACTGTGAGGA
OsKCR1	ACCCGCTCTACAGCGTCTAC	TACAGGGGTACCTGGCATTG
OsPAS2	TGCATCCATCCTTTCTCTCGCCAT	CCTTTGCCAATGCCTTCTTCCGTT
OsGPDH1-1	TGTGGAGCTGACAAGTGGAG	TTTCTCAGGGTCTTCGGCTA
OsGPDH1-2	GGTCCAACAAGTGGAGGAAA	TTGCGACCTTTCAGGAGAGT
OsGDSL-1	CGAGTGCAACGAGGACTACA	GAAGAGTCCTGTCCCACAGC
OsGDSL-2	ACACCGTTCCAATGTGATGA	CTGAATGGCATGAATGATGG
OsGPAT4	CTGCGTCACGTACAGCATCT	GTAGGGGTCCATGAGCTTGA
OsHTH	CGAGTCCATCTTCACCGATT	ATGACGGTGTCCATGCAGTA
OsCYP86A7-1	GCTGGAGTAGAGTGGCATCC	GGGCAAGCAGCGATAGATAG
OsCYP86A7-2	TGAAGAATGGACTGCGAGTG	ACAAGCAGGACAACCTCACC
Os CYP86A7-3	GCAAGGCTGTTTCAACACAA	GAGTGGCCAAACCACTGAAT
